# Supplementary material for: One-Step Multifunctionalization of Flax Fabrics for Simultaneous Flame-Retardant and Hydro-Oleophobic Properties Using Radiation-Induced Graft Polymerization
Source: Polymers (Basel). 2023 May 2;15(9):2169. doi: 10.3390/polym15092169 (PMC10180769; doi:10.3390/polym15092169)
Supplement: Supplementary file 1 [file polymers-15-02169-s001.zip]

Archive with 1 entries (1 files):
- polymers-2331455-supplementary.pdf
